# Supplementary material for: Deciphering the Glycosylation Steps in the Biosynthesis of P-1894B and Grincamycin Isolated from Marine-Derived Streptomyces lusitanus SCSIO LR32
Source: Mar Drugs. 2024 Jan 2;22(1):32. doi: 10.3390/md22010032 (PMC10817425; doi:10.3390/md22010032)
Supplement: Supplementary file 1 [file marinedrugs-22-00032-s001.zip]

Archive with 1 entries (1 files):
- marinedrugs-2794782-supplementary.pdf
